# Supplementary material for: Surgical Aortic Valve Replacement—Age-Dependent Choice of Prosthesis Type
Source: J Clin Med. 2021 Nov 26;10(23):5554. doi: 10.3390/jcm10235554 (PMC8658378; doi:10.3390/jcm10235554)
Supplement: Supplementary file 1 [file jcm-10-05554-s001.zip]

Archive with 1 entries (1 files):
- jcm-1434276-supplementary.pdf
